# Supplementary material for: Erythrokeratodermia Variabilis-like Phenotype in Patients Carrying ABCA12 Mutations
Source: Genes (Basel). 2024 Feb 24;15(3):288. doi: 10.3390/genes15030288 (PMC10970099; doi:10.3390/genes15030288)
Supplement: Supplementary file 1 [file genes-15-00288-s001.zip]

Archive with 1 entries (1 files):
- genes-2857160-supplementary.pdf
